# Supplementary material for: Switching and loss of cellular cytokine producing capacity characterize in vivo viral infection and malignant transformation in human T- lymphotropic virus type 1 infection
Source: PLoS Pathog. 2018 Feb 14;14(2):e1006861. doi: 10.1371/journal.ppat.1006861 (PMC5828519; doi:10.1371/journal.ppat.1006861)
Supplement: S1 Table — (XLSX) [file ppat.1006861.s001.xlsx]

## Sheet: Sheet1
Supplementary Table 1 : Demographic data on study patients with non-ATL and ATL HTLV-1 infection
Demographics		non-ATL		ATL		Significance of difference between non-ATL and ATL
		AC	HAM	Aggressive	Indolent
	Number of values	17	28	16	12
Age	Minimum	31.39	28.32	25.4	34.13	p=0.91
	25% Percentile	38.15	46.59	48.53	46.64
	Median	48.7	54.73	56.66	52.29
	75% Percentile	58.62	67.11	61.25	60.05
	Maximum	75.89	82.42	71.88	76.35
Sex	Female	15	22	9	4	p=0.95
	Male	2	6	7	8
Ethnicity	African/Afrocarribean	13	21	15	12	p=0.99
	Caucasian	3	5	0	0
	Others	1	2	1	0
Abbreviations AC: Asymptomatic carrier, HAM: HTLV-1 associated myelopathy ATL: Adult T-cell leukaemia/Lymphoma and HTLV-1: human T-cell lymphotrophic virus type 1.
