# Supplementary material for: Switching and loss of cellular cytokine producing capacity characterize in vivo viral infection and malignant transformation in human T- lymphotropic virus type 1 infection
Source: PLoS Pathog. 2018 Feb 14;14(2):e1006861. doi: 10.1371/journal.ppat.1006861 (PMC5828519; doi:10.1371/journal.ppat.1006861)
Supplement: S3 Table — (XLSX) [file ppat.1006861.s003.xlsx]

## Sheet: Sheet1
S6 Supplmentary table 3: Differential inflammatory transcriptome in patient with non-malignant and ATL HTLV-1 infection
Gene details					Differential expression		Median expression (log transformed FPKM)			Patients with ATL(log transformed FPKM)								Patients with non-ATL(log transformed FPKM)
gene_name	chr	strand	start	end	Fold change of log transformed FPKM	pval	All patients	patients with ATL	patients with non-ATL	ATL12	ATL197	ATL22	LFA	LFV	LGL	LGV	LHN	HES	HHL	HKQ	HKU	TBG	TCD	TCX	TDU
IL17RB	chr3	+	53846550	53865800	0.576033	0.00401392	0.641347	0.982327	0.305906	1.13857	1.69234	0.743605	3.13234	1.03681	0.927846	0.825573	0.302683	0.0451557	0.539089	0.791719	0.0613092	0.0857637	0.32894	0.294103	0.317709
IL23R	chr1	+	67166486	67259967	0.590667	0.05235	0	0.03788	0	1.74136	0.034177	0.041583	1.39736	0	0.018098	3.59491	0	0	0	0	0	0	0.0099	0	0
IFNLR1	chr1	-	24154157	24187275	0.645243	0.282303	1.33291	2.83146	1.11836	6.5076	3.26231	6.2401	2.40061	0.107618	0.362154	0.43874	8.00508	1.46439	0.380309	0.921329	4.23392	0.7017	1.31538	0.647468	1.35044
IL21R	chr16	+	27402162	27452040	0.650906	0.00747175	8.52884	12.0378	6.73337	11.6597	13.1364	19.0112	11.4851	12.3062	12.9177	6.31625	11.7694	7.95458	5.29691	3.11132	6.96264	6.69587	6.77086	9.10311	5.96994
IL5RA	chr3	-	3091810	3110374	0.676658	0.0714528	0.145985	0.741467	0.060013	0.674655	3.06655	0	0.912436	0.808279	1.05646	0.161553	0.0104104	0	0.130418	0	0.0663107	0.369992	0.0537152	0.0194024	0.287078
IL1RAP	chr3	+	190630424	190645915	0.714862	0.13551	1.16524	1.8175	1.16524	2.50898	4.33653	0.832342	4.34629	1.02905	0.435376	3.09927	1.12602	1.81116	1.1654	1.11132	1.16508	1.47422	1.14154	0.944902	1.30142
IL17RE	chr3	+	9902275	9916400	0.725798	0.367951	0.247377	0.0516166	0.298209	7.30937	2.88035	0.055748	0	0.0435111	0.0474853	1.33394	0	0.328541	0.35186	0.0773513	0.201177	0.385453	1.09885	0.267877	0.226877
CCR4	chr3	+	32916670	32958797	0.736354	0.427194	19.2479	19.7877	18.4619	21.1623	77.5977	9.699	70.5685	11.676	18.4132	15.1789	88.3536	22.7881	16.8412	13.8885	29.3594	20.0827	20.1781	14.943	15.0777
IL22RA1	chr1	-	24119771	24143285	0.737817	0.172829	0	0.0259665	0	0.762576	0.292495	3.24095	0.021214	0	0.030719	0	0	0	0	0	0	0	0	0	0
IL36A	chr2	+	113005461	113008044	0.753071	0.0446466	0.179342	0.369674	0.0713043	0.724866	0.427822	0.914605	0.311526	0	0.0874437	0.526266	0.289948	0	0.0812287	1.2921	0.0315517	0	0.0773332	0.0652754	0.27124
IL18RAP	chr2	+	102419625	102452537	0.762401	0.450191	0.346677	0.281176	0.354978	0.590154	0.0514434	0	0.402489	0.0543519	0.159862	10.726	0.440003	0.161026	1.18403	0.41909	0.0109377	0.456422	0.290866	0.277973	1.4789
IL12RB2	chr1	+	67307393	67387202	0.776692	0.511885	1.7013	1.87691	1.47264	1.22354	1.83696	1.91687	12.1721	5.03258	0.128672	4.78436	0.151503	0.792216	1.56564	0.516334	1.95399	2.00309	2.53522	1.37964	0.540179
ILF2	chr1	-	153661804	153671015	0.783572	0.132907	30.8214	31.8474	28.2543	20.47	46.9047	41.5716	31.2288	18.0543	32.6542	32.466	31.0529	27.0106	29.4979	38.4295	31.3366	25.7998	17.5105	19.0158	30.5899
IL2RA	chr10	-	6010694	6062370	0.787516	0.139288	12.2841	12.3851	12.1608	14.2313	15.2194	17.8209	9.10223	5.87929	10.6059	14.1643	8.11291	16.311	17.8823	13.9624	10.3592	7.6678	7.61054	6.4755	17.3961
IL18R1	chr2	+	102355810	102398656	0.798616	0.503302	1.56845	1.91115	1.56845	3.18756	1.37174	0.0169507	2.4688	0.429473	0.612884	11.937	2.45056	1.1104	2.06274	2.14533	1.13215	1.14404	1.73545	1.40146	2.41126
CCL27	chr9	-	34657595	34670403	0.799767	0.156501	2.04626	2.1483	1.91488	1.82201	2.59305	0.439627	2.31036	2.76699	1.98625	3.60787	1.42333	2.67802	2.43174	2.2614	2.10627	1.50539	1.20433	0.872278	1.72349
IL4R	chr16	+	27313909	27364778	0.800459	0.276176	28.7356	38.6252	24.723	26.2115	43.6821	67.7742	39.0918	27.919	38.1585	21.907	56.1599	26.1661	19.031	14.9531	53.0882	29.5523	29.5626	23.2799	15.6437
CCL28	chr5	-	43376646	43412391	0.802696	0.230864	2.79874	2.90769	2.79874	5.93301	2.5751	4.49366	2.00629	1.44105	3.24027	1.27603	3.3479	4.27118	3.55268	3.29836	2.82856	1.75491	1.34389	1.7509	2.76892
IFNAR1	chr21	+	33324953	33359822	0.808062	0.0441097	2.69463	2.81174	2.68579	3.9557	3.50201	3.0249	2.59857	1.73183	1.97997	4.07451	2.23671	2.79068	3.43873	3.76203	1.75134	2.58089	1.99043	1.70119	3.80534
CCL20	chr2	+	227813842	227817564	0.809807	0.374107	0.137925	0.137925	0.106228	0.0982243	2.32168	0	2.56	0	0.177625	0.347048	0	0	0.37217	0	0.180049	0.0312414	0.319057	0.227374	0.0324077
IL10RB-AS1	chr21	-	33265632	33266260	0.813496	0.195751	0.295444	0.395149	0.13104	1.64169	0.431089	0.362383	0.427916	0.244642	0.239174	1.30927	0.218877	0	0	0	0.778068	0.262079	0.421838	0.328808	0
CCL24	chr7	-	75811796	75813715	0.813856	0.11094	0.0462665	0.230261	0	1.3662	0.273316	0.234752	0.092533	0.22577	0	0	0.346222	0	0	0	0.2277	0.2291	0	0	0
ICAM2	chr17	-	64002595	64020634	0.829723	0.169238	11.1688	12.3598	10.0805	10.7826	19.2548	20.2264	10.209	12.0502	18.3047	12.6695	10.0293	9.98194	8.69128	9.37624	11.555	12.1802	12.4944	10.1792	5.9641
ILK	chr11	+	6603708	6610874	0.842115	0.297526	11.3835	12.9256	10.7801	17.1261	15.4158	13.7894	9.12515	10.0116	13.1188	12.7324	5.55975	7.99453	11.8732	12.3902	6.50568	9.88582	10.6663	10.8938	13.2048
IFNG-AS1	chr12	+	67989472	68043158	0.846655	0.349619	0.0320556	0.0167683	0.0640568	0.483367	2.22599	0.023488	0.00474571	0.0167657	0.0165791	0.0161182	0.016771	0.0406232	0.062873	0	0.00804762	0.0744189	0.0924364	0.0652406	0.13037
IFNGR2	chr21	+	33403604	33432413	0.850567	0.556472	2.54896	2.74103	2.38228	2.95022	2.21349	0.123363	5.32689	2.17883	2.53183	5.77751	4.06903	2.5661	2.93458	1.36796	4.06861	2.19846	3.05587	0.902294	1.8167
IL24	chr1	+	206897443	206904139	0.852869	0.364204	1.67404	1.84891	1.50598	1.55947	2.57271	1.97602	2.68389	3.28842	1.72179	1.37142	1.41878	1.82785	2.05598	0	1.62629	1.38566	2.32049	1.11739	1.0915
IL10RB	chr21	+	33229895	33264513	0.86049	0.373796	3.35217	3.26648	3.60587	8.51984	2.53387	5.95787	3.30996	3.223	2.37847	5.91688	2.15668	3.39438	4.7597	3.81737	3.18163	4.10606	3.13881	3.13516	4.89223
IL11	chr19	-	55364382	55370463	0.861637	0.229237	0.078218	0.128881	0.0737825	0.01895	0.070877	0.134396	0.239317	0.21335	0.006246	1.3883	0.123366	0.077589	0.05219	0	0.157446	0.078847	0.069976	0.090336	0
IL1RN	chr2	+	113117893	113134016	0.869756	0.551209	0	0	0.00561831	0	0	3.65235	0.0126299	0	0.0066028	0	0	0	0	0	0	0.106751	0.0214541	0.0112366	0.262326
IL1R2	chr2	+	101991844	102028422	0.871882	0.480582	0	0.0316241	0	0.239902	2.61411	0.0344358	0.0288123	0	0.198881	0	0	0	0	0	0	0.416434	0.0697397	0	0
IFNGR1	chr6	-	137203959	137219393	0.884427	0.453976	3.15132	3.15132	3.54276	2.52441	2.467	1.60004	4.19878	3.24002	3.06262	5.25802	5.78617	5.17492	4.09611	4.25559	2.08463	2.9894	1.93141	2.97865	5.52365
ILDR1	chr3	-	121987323	122022280	0.898186	0.109295	0	0.0432535	0	0.281718	0.033413	0.524953	0.053094	0	0.096927	0	0.022503	0	0	0	0	0	0.012733	0	0
IL6	chr7	+	22727147	22732002	0.902274	0.57404	0	0	0	0	0	0	0.460444	0	0	2.22944	0	0	0	0	0	0.292074	0.124001	0.217226	0
IL13	chr5	+	132658173	132661109	0.906654	0.241178	0.089315	0.118974	0.048929	0.105802	0	0.042215	0.132147	0.634277	0.072828	0.358011	0.152337	0	0.23768	0	0.191822	0	0.042083	0.055775	0.344926
ILF3	chr19	+	10654288	10692419	0.906985	0.390153	32.3792	30.7271	32.3792	28.2831	27.7461	27.7006	39.2881	52.93	25.5024	33.1712	39.4734	36.2648	31.9355	39.6578	34.9413	25.4499	28.7003	32.823	29.5738
PIGF	chr2	-	46581274	46617112	0.908312	0.490415	2.83592	2.71755	2.96194	4.73525	2.72737	4.01377	1.97139	2.03053	2.70773	4.63143	1.77602	3.06528	2.99216	2.53195	2.31101	2.94447	2.04575	2.9794	4.70724
IL2	chr4	-	122451471	122456495	0.914797	0.430993	0	0	0	0	0.196699	0	0	1.10072	0.021273	0	0	0	0	0	0	0	0.139636	0.036002	0
IL27RA	chr19	+	14031740	14052905	0.924565	0.704543	17.3956	18.6056	15.9881	22.2937	39.3746	18.2007	15.3239	24.4706	19.0105	11.5765	9.28768	14.8739	17.1023	10.1976	9.91314	17.6889	23.2325	18.9639	12.9376
IL26	chr12	-	68201349	68225791	0.931058	0.383465	0	0	0	0.357535	0.494906	0	0	0	0	0	0	0	0	0	0	0	0	0.07488	0.336524
IL11RA	chr9	+	34641318	34661901	0.933696	0.72567	27.863	33.1497	27.4644	25.369	34.7459	8.94871	35.9191	39.3729	20.4228	35.2813	31.5535	29.2618	27.4931	27.4358	28.2329	24.0239	27.1666	23.0211	28.38
IL6R	chr1	+	154405193	154438085	0.938405	0.854282	15.3576	17.6302	13.8775	17.8483	41.5861	2.28599	27.6913	17.412	14.5586	29.1097	8.68628	11.204	14.5896	11.2745	13.1653	16.1257	18.1803	17.0487	12.7706
IL17D	chr13	+	20703343	20723098	0.941919	0.21701	0.120245	0.182227	0.0772565	0.242503	0.288544	0.148843	0.078085	0.17944	0.22404	0.029763	0.185014	0	0.286194	0	0.066071	0.093144	0.147346	0.088442	0
IL6ST	chr5	-	55935097	55994993	0.946035	0.913378	12.4009	10.6716	13.7148	102.35	1.34106	12.9187	18.4872	7.86447	9.46007	3.28791	11.8831	18.6984	15.3749	8.13577	10.3127	3.603	12.9238	14.5058	19.9375
ILDR2	chr1	-	166913204	166975324	0.954989	0.169536	0.002666	0.0040155	0.002666	0.24001	0.100726	0	0.008031	0	0.014611	0	0	0.016877	0	0	0	0.012957	0	0.005332	0.016222
ICAM5	chr19	+	10289979	10296778	0.965158	0.658841	0.023191	0.0140055	0.037193	0.698361	0.042537	0	0.021416	0.006595	0.024966	0	0	0	0.04708	0	0.027306	0.134985	0.06771	0.086593	0
CXCL8	chr4	+	73740506	73743716	0.965682	0.371568	0	0	0	0.257816	0.056596	0.00982	0	0	0	0	0	0	0	0	0	0	0.021676	0	0.154903
CXCR1	chr2	-	218162845	218166993	0.966931	0.514757	0	0.00682	0	0	0.116317	0	0	0.01364	0.104987	0.392135	0	0	0	0	0	0	0.059652	0.116096	0
CXCL17	chr19	-	42428538	42443048	0.970483	0.286965	0	0.0091075	0	0	0.0342544	0.034737	0	0	0	0.018215	0.209731	0	0.017148	0	0	0	0	0	0
IL4	chr5	+	132673986	132682678	0.971451	0.44329	0	0	0	0	0	0.283305	0	0	0	0	0	0	0	0	0	0	0	0	0
IFNA21	chr9	-	21165637	21166660	0.979629	0.696589	0	0.014284	0	0.09354	0	0.028568	0.087643	0	0	0.108002	0	0	0.419884	0	0	0	0	0.028213	0
IL12B	chr5	-	159314783	159330473	0.979829	0.0633397	0	0	0	0.065318	0	0	0	0.01452	0	0.0472	0	0	0	0	0	0	0	0	0
IL5	chr5	-	132541444	132543522	0.991424	0.424068	0	0	0	0	0.029291	0	0	0	0	0.067373	0	0	0	0	0	0	0	0.022584	0
CXCR2P1	chr2	-	218059155	218061290	0.991831	0.687447	0	0	0	0.020672	0	0.05485	0	0	0	0.051862	0	0	0.134419	0	0	0	0	0.013525	0
IL1RL2	chr2	+	102186973	102239351	0.992275	0.187896	0	0	0	0	0	0	0.016617	0	0	0.037603	0	0	0	0	0	0	0	0	0
IL12A-AS1	chr3	-	159913401	160207092	0.992461	0.525353	0.0047885	0.0162655	0.0026605	0.014784	0.017747	0.056391	0.049236	0	0.003467	0	0.023379	0	0.049293	0	0.005346	0.004231	0	0.032427	0.00109
IL22	chr12	-	68248245	68253501	0.993055	0.906152	0	0	0.016933	0.200495	0.210725	0	0	0	0	0	0	0	0	0	0.021019	0.075563	0.012847	0.04433	0.395628
IL20	chr1	+	206865809	206869223	0.993275	0.118725	0	0	0	0	0	0.02095	0	0.020466	0	0	0.014331	0	0	0	0	0	0	0	0
CXCL2	chr4	-	74097037	74099280	0.993637	0.247372	0	0	0	0.03727	0	0	0	0	0	0	0	0	0	0	0	0	0	0	0
IFNL3	chr19	-	39243632	39244971	0.994036	0.247372	0	0	0	0.034886	0	0	0	0	0	0	0	0	0	0	0	0	0	0	0
CCL22	chr16	+	57358783	57366190	0.994695	0.247372	0	0	0	0.030963	0	0	0	0	0	0	0	0	0	0	0	0	0	0	0
IFNB1	chr9	-	21077105	21077963	0.994754	0.626535	0	0	0	0	0.027335	0.06794	0.018996	0	0	0	0	0	0	0	0	0	0	0.033632	0
CXCL11	chr4	-	76033687	76036197	0.995367	0.442933	0	0	0	0	0	0	0.040768	0	0	0	0	0	0	0	0	0	0	0	0
CCL18	chr17_KI270909v1_alt	+	18369	25578	0.996666	0.247372	0	0	0	0.0193293	0	0	0	0	0	0	0	0	0	0	0	0	0	0	0
CXCR2	chr2	+	218125290	218137253	0.997365	0.376266	0	0	0	0	0	0.0199006	0	0	0.00577417	0	0	0	0	0	0	0	0	0	0
IL17RD	chr3	-	57089982	57165375	0.998579	0.395245	0	0	0	0	0.011066	0	0	0	0	0	0	0	0	0	0	0	0	0	0
CXCL10	chr4	-	76021116	76023536	0.998952	0.930679	0	0	0	0	0.076842	0	0	0	0	0	0	0	0	0	0	0	0	0.035638	0
IL31RA	chr5	+	55851379	55909140	0.999064	0.395245	0	0	0	0	0.00727341	0	0	0	0	0	0	0	0	0	0	0	0	0	0
CXCL9	chr4	-	76001342	76007523	0.999819	0.67487	0	0	0	0	0	0	0	0	0.002978	0	0	0	0	0	0	0	0	0	0
IFNW1	chr9	-	21140632	21141901	1.00053	0.898866	0	0	0	0.01783	0	0.011517	0	0	0.005814	0	0	0	0	0	0	0	0	0.022009	0
IL1RL1	chr2	+	102337250	102346100	1.0008	0.695954	0	0	0	0	0	0	0.013051	0	0	0	0	0	0	0	0	0	0.00371355	0.00574821	0
IFNA7	chr9	-	21201469	21202205	1.00095	0.0826771	0	0	0	0	0	0	0	0	0	0	0	0	0	0	0	0	0	0.00392	0
IFNA5	chr9	-	21304614	21305313	1.00233	0.938629	0	0	0	0	0	0	0.079489	0.145564	0	0	0.136918	0	0	0	0	0.041272	0.145389	0.010318	0
CCR1	chr3	-	46201709	46208341	1.00375	0.892322	0	0	0.00347	0	0	0	0	0	0	0.123984	0	0	0.164294	0	0	0.026882	0.00694	0.032388	0
IL36G	chr2	+	112978019	112985672	1.00423	0.876318	0	0	0	0	0.039808	0	0	0	0	0	0	0	0.203732	0	0	0	0	0	0
IL17A	chr6	+	52186387	52190638	1.00472	0.0787725	0	0	0	0	0	0	0	0	0	0	0	0	0	0	0	0	0.019381	0	0
IFNK	chr9	+	27524314	27526498	1.0054	0.400845	0	0	0	0	0	0	0	0	0.009354	0	0	0	0	0	0.042392	0	0	0	0
IFNA4	chr9	-	21186619	21187599	1.00681	0.727203	0	0	0	0	0	0	0	0	0	0	0	0	0.145609	0	0	0	0	0	0
IFNA14	chr9	-	21239202	21239979	1.00789	0.345728	0	0	0	0	0	0	0	0	0	0	0	0	0	0	0.056369	0	0	0	0
IL19	chr1	+	206828877	206842981	1.00962	0.146186	0	0.000249818	0	0	0.0163354	0	0.000911813	0	0.000560114	0	0.000499636	0	0	0	0	0	0.04683	0.00260518	0
CCL1	chr17	-	34360328	34363233	1.01578	0.690123	0	0	0	0	0	0	0	0	0	0	0	0.311788	0	0	0	0	0	0	0
IL37	chr2	+	112912971	112918881	1.0196	0.796375	0	0	0	0	0.0767669	0	0	0	0	0	0	0	0	0	0	0	0	0	0.676231
IL34	chr16	+	70623992	70660682	1.03037	0.436261	0.00564881	0.00788625	0.00564881	0	0.0157725	0	0	0.071908	0	0.0222477	0.0342437	0	0.186939	0	0.234541	0	0.0112976	0.0301038	0
IFNL1	chr19	+	39296325	39298672	1.03254	0.00441934	0	0	0	0	0	0	0	0	0	0	0	0	0	0	0	0	0.085482	0.050119	0
IL17RC	chr3	+	9917074	9933621	1.03399	0.698583	0.181986	0.149951	0.212688	0.572622	0.61794	0.146039	0.153863	0.0554906	0.469265	0.03863	0.0787942	0.16206	0.201911	0	0.346879	0.281134	0.45258	0.223464	0.0411086
CXCL13	chr4	+	77511753	77611836	1.03726	0.246448	0	0	0	0	0	0	0	0	0.02733	0.030644	0	0	0.20834	0	0	0.119876	0	0.047951	0
CXCL16	chr17	-	4734509	4739928	1.04289	0.773062	0.385814	0.435493	0.385814	1.08441	0.611701	0.218873	0.344691	0.125982	0.812238	0.526296	0.142114	0.0382618	0.324592	0.367773	0.644992	0.948192	0.403855	0.332803	1.39334
IL27	chr16	-	28499362	28506834	1.05445	0.00102593	0.0054215	0.0054215	0.0314125	0	0	0.004904	0.005939	0.001958	0.030938	0.032028	0.018312	0	0	0	0.068323	0.129087	0.063979	0.062825	0
IL17B	chr5	-	149374267	149404202	1.06184	0.27706	0.0421828	0.0421828	0.031712	0.0610531	0.0233124	0	0	0.0842322	0.146791	0	0.144514	0	0	0	0	0.290365	0.112742	0.063424	0.330294
IL1R1	chr2	+	102104626	102179825	1.06533	0.769008	0.090178	0.02801	0.144806	0.0560201	2.73896	0	0.315133	0	0.281301	0	0	0.106548	0.183065	0	0	0.235156	1.27835	0.0738085	0.31061
IL23A	chr12	+	56336895	56340410	1.07002	0.779617	6.22393	5.70555	6.85315	5.8209	16.7452	5.53981	12.5266	2.71534	4.71576	5.59019	9.11294	8.8469	5.9554	7.77229	14.1057	5.67139	6.28993	7.41636	6.15793
IL12RB1	chr19	-	18057711	18090726	1.07521	0.469984	4.4963	4.35194	4.71902	4.30363	3.54787	6.07453	4.40025	4.9533	3.58328	5.30613	3.95888	6.71612	4.00956	4.84568	4.21731	5.43568	4.59235	5.72505	3.45985
IL2RG	chrX	-	71103986	71106788	1.08993	0.655385	120.908	111.074	128.729	194.828	132.672	114.189	83.9002	70.176	130.621	107.959	62.4562	118.425	96.599	134.233	66.0797	134.067	139.701	123.39	150.637
ICAM3	chr19	-	10333776	10339648	1.09235	0.611419	99.5884	111.316	99.2974	63.0462	78.1604	95.9907	63.699	143.697	145.994	179.513	126.641	94.4816	95.4088	87.3876	103.186	139.274	116.994	112.678	72.0997
IL13RA1	chrX	+	118727596	118794533	1.10567	0.230913	0.0688565	0.0041315	0.140161	0.145779	0	0	0.068614	0	0.008263	0.16472	0	0.145936	0.134386	0.441034	0.008594	0.634237	0.069099	0	0.574447
IL16	chr15	+	81196878	81313336	1.10995	0.567359	11.2418	10.86	11.9001	10.8991	15.0428	4.0474	9.41165	12.5302	14.2533	6.45381	10.8209	13.0879	11.5846	12.9492	12.2157	7.78339	12.7074	10.5817	8.74283
CXCR6	chr3	+	45943481	45948353	1.12564	0.432697	0.213228	0.116467	0.373208	0.606742	0.831716	0	0.166684	0.134229	0	0.098704	0.033613	0.259772	0.440355	0	0	0.66227	0.451834	0.306062	1.26889
IL15	chr4	+	141636603	141720492	1.13877	0.489001	0.815672	0.728221	0.927414	1.38195	0.715903	1.3454	0.0731664	0.011763	0.740539	0.192455	0.903478	1.39097	0.964024	0	0.890805	0.429695	1.05015	0.649767	1.22282
IL18	chr11	-	112143251	112164117	1.1419	0.196247	0.0450115	0.0396443	0.191458	0.102549	0	0	0.0503042	0.0397188	0.0395698	0.250093	0	0	0.720448	0	0.189644	0.41416	0.193271	0.0211973	0.718644
CCR2	chr3	+	46353744	46360922	1.14291	0.218748	0.027164	0.0110577	0.146273	0.0126466	0.0178743	0	0.0364536	0.00946877	0	0.118429	0	0.277265	1.24599	0	0	0.124968	0.128047	0.164499	0.356442
IL17REL	chr22	-	49994513	50012626	1.14953	0.0672188	0.0320045	0	0.062391	0.049836	0	0.023621	0	0	0.129471	0	0	0	0.266385	0	0.078928	0.65841	0.045854	0.099525	0.040388
IL7	chr8	-	78746902	78805680	1.15284	0.492348	1.16976	0.927336	1.26382	1.10337	2.99632	0.0318205	1.46261	0.147373	1.31713	0.744583	0.751299	1.68135	1.91741	0.960903	1.75965	1.29149	1.23615	0.675927	0.669234
IL2RB	chr22	-	37131004	37149890	1.19731	0.560312	29.6821	24.5055	32.6223	36.6765	8.56345	22.4791	32.9213	26.5319	51.2129	14.8782	20.3183	35.309	42.9744	29.9357	12.629	44.0598	13.8049	47.9998	29.4284
CCR9	chr3	+	45886504	45903175	1.21193	0.190687	0.337069	0.0521435	0.513635	0.008248	0.059529	0.340391	0.211691	0.034425	0.044758	1.00201	0.034291	0.382636	0.908985	1.88521	0.108142	0.48497	0.333747	0.713382	0.542301
CCR3	chr3	+	46242381	46266706	1.23546	0.188337	0.131571	0.0702365	0.215212	0.0759296	0.228616	0.0216006	0.0645435	0.0885151	0.132139	0	0	0.244914	1.68532	1.96018	0.14212	0.131003	0.18551	0.626134	0.104755
IL15RA	chr10	-	5952371	5978187	1.26429	0.0559092	1.27995	1.14239	1.48297	1.00201	0.242245	1.69015	0.841692	1.14833	1.13645	1.2256	1.22689	2.54387	1.333	1.11337	1.52984	1.48475	1.54191	1.48119	1.45868
IL10	chr1	-	206767603	206772494	1.2733	0.0556258	0	0	0.22118	0	0.067035	0	0	0	0	0.067097	0	0	0.437143	0	0	0.708694	0.313648	0.128712	1.07552
IL3RA	chrX	+	1336808	1382689	1.28763	0.461329	0.876256	0.526852	0.918004	0	0.312695	0	0.741009	1.04769	0.293204	1.21546	10.1449	0.817124	0.858373	0	1.64975	0.94187	2.11987	1.22272	0.894138
ICAM4	chr19	+	10286967	10288584	1.34539	0.0804336	0.100648	0.0171436	0.460951	1.49985	0	0	0.043835	0.022887	0.0114002	0.04935	0	0.361763	0.151945	0	0.246632	0.560139	0.856122	0.855941	0.629237
IL1B	chr2	-	112829945	112836779	1.39639	0.140288	0.0948135	0.0217855	0.469342	0.045349	0	0	0.043571	0	0.074104	0.048807	0	0.309393	0.250487	6.11925	0.629291	0.676346	0.277211	0.115523	1.76131
CCL25	chr19	+	8052762	8062663	1.41082	0.085618	0	0.012019	0	0.134526	0	0.024038	0	0.127219	0.0348716	0	0	0	0	0	0	0.0927903	3.32621	0.0474189	0
CCR8	chr3	+	39329706	39330101	1.42574	0.332347	0.944755	0.709691	1.62119	0.086537	1.06701	4.77256	0.822498	0.583833	0.596885	0.0430047	1.5373	2.57861	1.47005	6.59656	0.632488	0.520238	0.50315	6.40691	1.77233
IL12A	chr3	+	159988853	159995965	1.43231	0.267923	2.17976	0.628589	2.37809	0.675174	0.23414	6.56017	3.2349	0.582005	0.243953	0.29154	3.79906	2.85601	2.13496	3.23948	2.16972	2.18979	1.35489	3.02033	2.56638
IL17RA	chr22	+	17084959	17115694	1.47843	0.0549013	7.31636	6.65681	8.28307	5.07079	4.57197	4.05372	6.64137	17.5367	11.6427	6.67226	6.98989	7.17032	6.32058	7.4624	9.38331	8.91444	11.4226	16.3846	7.6517
IL17C	chr16	+	88638593	88640474	1.53888	0.0158447	0.252528	0.155981	0.819368	0.060922	0.03078	0.198476	0.218695	0.113486	0.032489	0.286362	0.335173	1.44804	0.137115	1.81187	1.27825	0.843561	0.691949	0.795174	0
IL7R	chr5	+	35856875	35879603	1.57981	0.169331	10.8795	7.61286	12.082	2.09048	4.09304	7.57348	8.4589	22.6149	7.65224	2.24811	15.5934	13.1219	11.5062	13.6229	12.6577	6.50929	11.4198	10.3392	13.6936
IL9R	chrX	+	156002788	156008134	1.76524	0.00899908	0.113126	0.00511768	0.957786	0	0.29739	0.54532	0.216017	0	0	0	0.0102354	0.865382	0	1.50862	0	1.05019	1.5771	1.90714	0
CCR5	chr3	+	46370142	46376206	1.96583	0.011451	0.149334	0.096217	1.38577	0.098654	0.18323	0.031962	0.044482	0.100578	0.09378	0.115438	0.013448	0.486988	1.02253	6.07184	0.072546	1.749	0.840568	1.87053	2.56905
TNF	chr6_GL000255v2_alt	+	2831392	2833968	1.97125	0.0481901	1.36672	0.0615745	2.45051	0.007554	1.4913	0.002183	0.082974	0	0.040175	2.37336	1.58833	3.614	2.7945	2.10652	5.52186	0.314738	0.952359	4.261	1.24214
ICAM1	chr19	+	10271121	10286555	1.99415	0.0640478	3.25577	1.44911	4.69323	2.0891	1.29245	0	2.41962	1.32361	0.665476	13.808	1.57461	5.54256	4.40409	3.22767	8.09019	3.28388	4.13528	6.92846	4.98236
CCR6	chr6	+	167111807	167139141	2.06322	0.000375407	0.647222	0.151738	1.04993	0.0135928	0.310336	0	0.416189	0.0159287	0.873806	0.164269	0.139208	0.643368	1.24484	1.64816	0.651076	1.51411	3.51547	0.855012	0.708055
IFNG	chr12	-	68154782	68156956	2.1382	0.0313637	0.650761	0.054003	2.43815	0.0372522	0.193076	3.22015	0.138305	0.0187502	0.00933992	0.0707538	0	2.26758	2.60871	6.41671	0.358557	0.942965	0.968869	3.6077	8.11818
CXCR5	chr11	+	118893392	118896271	2.61142	0.0224598	3.00035	0.644887	3.83413	0.0067949	3.27009	0.00877828	0.302175	3.57469	3.91123	0.753365	0.536409	8.93557	2.85062	3.15008	4.51818	6.91092	2.28044	5.50397	0.363849
IL10RA	chr11	+	117986391	118001483	3.39477	0.0100862	44.3303	22.9983	59.7831	1.11989	22.8507	23.1458	48.8732	21.9137	40.6311	14.781	38.5561	59.5756	57.3962	68.1396	60.368	59.9905	47.1149	71.592	41.5458
CXCR3	chrX	-	71615916	71618517	3.66037	0.000263034	1.22793	0.250843	5.5612	0.649254	1.8066	0.022651	0.0247003	0.0845033	0.189406	0.380256	0.312281	3.24065	5.65301	7.55253	0.586704	6.03166	5.4694	4.24891	7.32624
CXCR4	chr2	-	136114349	136118155	4.35761	0.0101611	307.481	111.293	360.705	194.197	95.8092	54.9134	126.777	12.7358	130.209	43.4785	656.213	659.694	445.051	369.106	646.075	311.509	352.304	326.806	303.453
CCL5	chr17	-	35871491	35896807	9.74643	0.000106674	6.04819	1.88887	32.4906	1.64561	0.743653	2.78793	2.13212	0.171809	1.20698	2.20754	7.97679	15.8861	28.5993	41.1293	4.11959	36.3819	18.8961	70.0244	40.7562
